# Supplementary material for: The Impact of Urban Pollution on Plasmid-Mediated Resistance Acquisition in Enterobacteria from a Tropical River
Source: Antibiotics (Basel). 2024 Nov 14;13(11):1089. doi: 10.3390/antibiotics13111089 (PMC11591392; doi:10.3390/antibiotics13111089)
Supplement: Supplementary file 1 [file antibiotics-13-01089-s001.zip › Supplementary File S1.xlsx]

## Sheet: Supplementary Table 1
Species / Strains	Genome Accesion
Citrobacter braakii MiY-A	ASM964893v1
Citrobacter freundii	ASM381234v1
Citrobacter gilleni UMG736	ASM1333768v1
Citrobacter gillenii	ASM2768166v1
Citrobacter gillenii MBT-C3	ASM342960v1
Escherichia coli 55989	ASM2624v1
Escherichia coli BL21	ASM1316697v1
Escherichia coli CB9615	ASM2516v1
Escherichia coli DH1	ASM2336v1
Escherichia coli EC4115	ASM2112v1
Escherichia coli EDL933	ASM73296v1
Escherichia coli K12 MG1655	ASM584v2
Escherichia coli SE11	ASM1038v1
Escherichia coli 042	ASM2712v1
Escherichia coli CFT073	ASM1426294v1
Escherichia coli DSM 30083	ASM369716v2
Escherichia coli IAI39	ASM2634v1
Escherichia coli O119 H4 Ec03 3458	Ec03_3458
Escherichia coli O119 H6	ASM159250v1
Escherichia coli O7K1 str CE10	ASM22762v1
Escherichia coli S88	ASM2628v2
Escherichia coli SE15	ASM1048v1
Escherichia coli SMS 3 5	ASM1964v1
Escherichia coli TW10509	ASM19099v1
Escherichia coli UMN026	ASM2632v2
Escherichia sp. CVM N17EC0770 PDT000395109 1	PDT000395109_1
Escherichia sp. E1130	ASM474543v1
Escherichia sp. E2562	ASM474520v1
Escherichia sp. E3659	ASM474514v1
Escherichia sp. E4208	ASM474530v1
Escherichia sp. MOD1 EC7003	ASM296506v1
Escherichia sp. TW09231	ASM20846v2
Escherichia sp. TW09276	ASM20844v2
Escherichia sp. TW09308	ASM20856v2
Escherichia sp. TW11588	ASM20858v2
Escherichia sp. TW14182	ASM20852v2
Escherichia sp. TW15838	ASM20848v2
Klebsiella pneumoniae sub sp. Ozaenae WCHKP030925	ASM285311v2
Klebsiella pneumoniae sub sp. pneumoniae ATCC 13883	ASM78801v1
Klebsiella pneumoniae sub sp. Rhinoscleromatis	ASM2280967v1
Klebsiella quasipneumoniae	ASM1641570v1
Klebsiella variicola	ASM964897v1
Klebsiella variicola sub sp. tropica	ASM2680213v1
Klebsiella variicola sub sp. variicola	ASM2052554v1
Klebsiella variicola sub sp. variicola	ASM2126320v1
Shigella boydii 5216 82	ASM21197v2
Shigella boydii 965 58	ASM26814v1
Shigella dysenteriae 155 74	ASM21193v2
Shigella dysenteriae S6205	ASM81549v1
Shigella flexneri 4343 70	ASM21347v2
Shigella flexneri CCH060	ASM26798v1
Shigella flexneri K 315	ASM26816v1
Shigella flexneri S6764	ASM81562v1
Shigella flexneri S7737	ASM81566v1
Shigella boydii 4444 74	ASM26818v1
Shigella boydii S6614	ASM81558v1
Shigella dysentariae SWHEFF 49	ASM2235408v1
Shigella dysenteriae ATCC 13313	ASM294967v1
Shigella flexneri 2a	ASM295021v1
Shigella flexneri 3b	PDT001042381_1
Shigella flexneri 5 str 8401	ASM1358v1
Shigella flexneri 6	ASM118406v1
Shigella flexneri 2a str 301	ASM692v2
Shigella sonnei 09 1032	ASM81588v1
Shigella sonnei 3233 85	ASM26800v1
Shigella sonnei 866	ASM326524v1
Shigella sonnei ATCC 29930	ASM295039v1
Shigella sonnei Moseley	ASM28181v1
Shigella sonnei S6513	ASM81550v1
Shimwellia blattae DSM 4481	ASM26230v1
Shigella flexneri 3a	ASM1659867v1
Escherichia fergusonii	ASM2009747v1
Shigella flexneri 2b 19646 6 91	19646_6_91
Shigella boydii ATCC 9905	ASM19391v2
Shigella dysenteriae 1617	ASM16492v1
Shigella sonnei SE6 1	CP055292.1
Shigella sonnei AR 0030	NZ_CP032523.1
Escherichia coli ATCC 8739	ASM1686447v1
Escherichia coli IAI1	ASM2626v1

## Sheet: Supplementary Table 2
ID	Contig	Species	LOCATION	PLASMID NAME	START	END	STRAND	GENE	COVERAGE	COVERAGE_MAP	GAPS	%COVERAGE	%IDENTITY	DATABASE	ACCESSION	PRODUCT	RESISTANCE
A222-7	c_000000000048	Escherichia coli	Chromosome		12916	14049	+	blaEC-18	1-1134/1134	===============	0/0	100.00	99.91	ncbi	NG_049083.1	class C extended-spectrum beta-lactamase EC-18	CEPHALOSPORIN
A223-7	c_000000000001	Citrobacter gillenii	Chromosome		20030	20890	+	blaGIL-1	1-861/861	===============	0/0	100.00	99.42	ncbi	NG_049142.1	class A broad-spectrum beta-lactamase GIL-1	BETA-LACTAM
A223-7	c_000000000018	Citrobacter gillenii	Plasmid	AC305	28326	29531	-	tet(B)	1-1206/1206	===============	0/0	100.00	100.00	ncbi	NG_048163.1	tetracycline efflux MFS transporter Tet(B)	TETRACYCLINE
A223-7	c_000000000018	Citrobacter gillenii	Plasmid	AC305	35092	35919	+	aph(3'')-Ib	1-828/828	===============	0/0	100.00	99.88	ncbi	NG_056002.2	aminoglycoside O-phosphotransferase APH(3'')-Ib	STREPTOMYCIN
A223-7	c_000000000018	Citrobacter gillenii	Plasmid	AC305	35919	36755	+	aph(6)-Id	1-837/837	===============	0/0	100.00	100.00	ncbi	NG_047464.1	aminoglycoside O-phosphotransferase APH(6)-Id	STREPTOMYCIN
A224-7	c_000000000001	Klebsiella variicola	Chromosome		25070	25489	+	fosA_gen	1-420/420	===============	0/0	100.00	93.81	ncbi	NG_047881.1	FosA family fosfomycin resistance glutathione transferase	FOSFOMYCIN
A224-7	c_000000000010	Klebsiella variicola	Chromosome		4867	6042	+	oqxA6	1-1176/1176	===============	0/0	100.00	96.51	ncbi	NG_050424.1	multidrug efflux RND transporter periplasmic adaptor subunit OqxA6	PHENICOL;QUINOLONE
A224-7	c_000000000010	Klebsiella variicola	Chromosome		6066	9218	+	oqxB15	1-3153/3153	===============	0/0	100.00	99.27	ncbi	NG_050433.1	multidrug efflux RND transporter permease subunit OqxB15	PHENICOL;QUINOLONE
A224-7	c_000000000013	Klebsiella variicola	Chromosome		11525	12385	-	blaLEN-10	1-861/861	===============	0/0	100.00	99.88	ncbi	NG_050775.1	class A beta-lactamase LEN-10	BETA-LACTAM
A224-8	c_000000000001	Escherichia coli	Chromosome/Plasmid	pAC082	759774	760589	-	aph(3')-Ia	1-816/816	===============	0/0	100.00	100.00	ncbi	NG_047430.1	aminoglycoside O-phosphotransferase APH(3')-Ia	KANAMYCIN
A224-8	c_000000000001	Escherichia coli	Chromosome/Plasmid	pAC082	761505	762341	-	aph(6)-Id	1-837/837	===============	0/0	100.00	100.00	ncbi	NG_047464.1	aminoglycoside O-phosphotransferase APH(6)-Id	STREPTOMYCIN
A224-8	c_000000000001	Escherichia coli	Chromosome/Plasmid	pAC082	762341	763168	-	aph(3'')-Ib	1-828/828	===============	0/0	100.00	100.00	ncbi	NG_056002.2	aminoglycoside O-phosphotransferase APH(3'')-Ib	STREPTOMYCIN
A224-8	c_000000000001	Escherichia coli	Chromosome/Plasmid	pAC082	763205	764020	-	sul2	1-816/816	===============	0/0	100.00	99.88	ncbi	NG_048118.1	sulfonamide-resistant dihydropteroate synthase Sul2	SULFONAMIDE
A224-8	c_000000000001	Escherichia coli	Chromosome/Plasmid	pAC082	767049	767970	+	mph(A)	1-921/921	========/======	2024-01-01	100.00	99.67	ncbi	NG_047986.1	Mph(A) family macrolide 2'-phosphotransferase	MACROLIDE
A224-8	c_000000000001	Escherichia coli	Chromosome/Plasmid	pAC082	773265	774104	-	sul1	1-840/840	===============	0/0	100.00	100.00	ncbi	NG_048082.1	sulfonamide-resistant dihydropteroate synthase Sul1	SULFONAMIDE
A224-8	c_000000000001	Escherichia coli	Chromosome/Plasmid	pAC082	774651	775439	-	aadA5	1-789/789	===============	0/0	100.00	100.00	ncbi	NG_047357.1	ANT(3'')-Ia family aminoglycoside nucleotidyltransferase AadA5	STREPTOMYCIN
A224-8	c_000000000001	Escherichia coli	Chromosome		2292391	2293524	+	blaEC	1-1134/1134	===============	0/0	100.00	100.00	ncbi	NG_047494.1	BlaEC family class C beta-lactamase	BETA-LACTAM
A224-8	c_000000000002	Escherichia coli	Plasmid	pAB190	35072	36229	+	tet(X)	1-1158/1158	===============	0/0	100.00	100.00	ncbi	NG_065852.1	tetracycline-inactivating monooxygenase Tet(X)	TETRACYCLINE
A224-8	c_000000000002	Escherichia coli	Plasmid	pAB190	39193	40407	+	floR	1-1215/1215	===============	0/0	100.00	99.83	ncbi	NG_047862.1	chloramphenicol/florfenicol efflux MFS transporter FloR	CHLORAMPHENICOL;FLORFENICOL
A224-8	c_000000000002	Escherichia coli	Plasmid	pAB190	49184	50389	-	tet(B)	1-1206/1206	===============	0/0	100.00	100.00	ncbi	NG_048163.1	tetracycline efflux MFS transporter Tet(B)	TETRACYCLINE
A224-8	c_000000000002	Escherichia coli	Plasmid	pAB190	55950	56777	+	aph(3'')-Ib	1-828/828	===============	0/0	100.00	99.88	ncbi	NG_056002.2	aminoglycoside O-phosphotransferase APH(3'')-Ib	STREPTOMYCIN
A224-8	c_000000000002	Escherichia coli	Plasmid	pAB190	56777	57613	+	aph(6)-Id	1-837/837	===============	0/0	100.00	100.00	ncbi	NG_047464.1	aminoglycoside O-phosphotransferase APH(6)-Id	STREPTOMYCIN
A229-12	c_000000000021	Escherichia coli	Chromosome		12916	14049	+	blaEC-18	1-1134/1134	===============	0/0	100.00	99.21	ncbi	NG_049083.1	class C extended-spectrum beta-lactamase EC-18	CEPHALOSPORIN
A230-8	c_000000000021	Escherichia coli	Chromosome		64763	65896	-	blaEC	1-1134/1134	===============	0/0	100.00	100.00	ncbi	NG_047494.1	BlaEC family class C beta-lactamase	BETA-LACTAM
A231-12	c_000000000001	Escherichia coli	Chromosome		467674	468807	+	blaEC-18	1-1134/1134	===============	0/0	100.00	99.21	ncbi	NG_049083.1	class C extended-spectrum beta-lactamase EC-18	CEPHALOSPORIN
A231-12	c_000000000002	Escherichia coli	Plasmid	pAA998	111114	111950	-	aph(6)-Id	1-837/837	===============	0/0	100.00	100.00	ncbi	NG_047464.1	aminoglycoside O-phosphotransferase APH(6)-Id	STREPTOMYCIN
A231-12	c_000000000002	Escherichia coli	Plasmid	pAA998	111950	112777	-	aph(3'')-Ib	1-828/828	===============	0/0	100.00	100.00	ncbi	NG_056002.2	aminoglycoside O-phosphotransferase APH(3'')-Ib	STREPTOMYCIN
A231-12	c_000000000002	Escherichia coli	Plasmid	pAA998	112814	113629	-	sul2	1-816/816	===============	0/0	100.00	99.88	ncbi	NG_048118.1	sulfonamide-resistant dihydropteroate synthase Sul2	SULFONAMIDE
A231-12	c_000000000002	Escherichia coli	Plasmid	pAA998	116846	117706	-	blaTEM-1	1-861/861	===============	0/0	100.00	100.00	ncbi	NG_050145.1	class A broad-spectrum beta-lactamase TEM-1	BETA-LACTAM
A231-12	c_000000000002	Escherichia coli	Plasmid	pAA998	122678	123538	-	aac(3)-IId	1-861/861	===============	0/0	100.00	100.00	ncbi	NG_047251.1	aminoglycoside N-acetyltransferase AAC(3)-IId	GENTAMICIN
A231-12	c_000000000002	Escherichia coli	Plasmid	pAA998	124597	125518	+	mph(A)	1-921/921	========/======	2024-01-01	100.00	99.67	ncbi	NG_047986.1	Mph(A) family macrolide 2'-phosphotransferase	MACROLIDE
A231-12	c_000000000002	Escherichia coli	Plasmid	pAA998	130813	131652	-	sul1	1-840/840	===============	0/0	100.00	100.00	ncbi	NG_048082.1	sulfonamide-resistant dihydropteroate synthase Sul1	SULFONAMIDE
A231-12	c_000000000002	Escherichia coli	Plasmid	pAA998	132157	132948	-	aadA2	1-792/792	===============	0/0	100.00	99.87	ncbi	NG_047343.1	ANT(3'')-Ia family aminoglycoside nucleotidyltransferase AadA2	STREPTOMYCIN
A231-12	c_000000000002	Escherichia coli	Plasmid	pAA998	133356	133853	-	dfrA12	1-498/498	===============	0/0	100.00	100.00	ncbi	NG_047689.1	trimethoprim-resistant dihydrofolate reductase DfrA12	TRIMETHOPRIM
A231-12	c_000000000002	Escherichia coli	Plasmid	pAA998	136341	137156	+	aph(3')-Ia	1-816/816	===============	0/0	100.00	99.88	ncbi	NG_047430.1	aminoglycoside O-phosphotransferase APH(3')-Ia	KANAMYCIN
A231-12	c_000000000002	Escherichia coli	Plasmid	pAA998	145032	146237	-	tet(B)	1-1206/1206	===============	0/0	100.00	100.00	ncbi	NG_048163.1	tetracycline efflux MFS transporter Tet(B)	TETRACYCLINE
A231-12	c_000000000002	Escherichia coli	Plasmid	pAA998	156676	157551	-	blaCTX-M-115	1-876/876	===============	0/0	100.00	100.00	ncbi	NG_048910.1	class A extended-spectrum beta-lactamase CTX-M-115	CEPHALOSPORIN
A231-5	c_000000000002	Klebsiella pneumoniae	Chromosome		392576	393442	+	blaSHV-187	1-867/867	===============	0/0	100.00	99.19	ncbi	NG_050053.1	class A beta-lactamase SHV-187	BETA-LACTAM
A231-5	c_000000000007	Klebsiella pneumoniae	Chromosome		42434	43609	+	oqxA5	1-1176/1176	===============	0/0	100.00	99.66	ncbi	NG_050423.1	multidrug efflux RND transporter periplasmic adaptor subunit OqxA5	PHENICOL;QUINOLONE
A231-5	c_000000000007	Klebsiella pneumoniae	Chromosome		43633	46785	+	oqxB11	1-3153/3153	===============	0/0	100.00	99.52	ncbi	NG_050429.1	multidrug efflux RND transporter permease subunit OqxB11	PHENICOL;QUINOLONE
A231-5	c_000000000016	Klebsiella pneumoniae	Chromosome		22634	23053	+	fosA6	1-420/420	===============	0/0	100.00	99.52	ncbi	NG_051497.1	fosfomycin resistance glutathione transferase FosA6	FOSFOMYCIN
A236-12	c_000000000016	Escherichia coli	Chromosome		81471	82604	-	blaEC	1-1134/1134	===============	0/0	100.00	99.91	ncbi	NG_047494.1	BlaEC family class C beta-lactamase	BETA-LACTAM
A236-7	c_000000000040	Klebsiella pneumoniae	Chromosome		4641	5774	-	blaEC-18	1-1134/1134	===============	0/0	100.00	99.21	ncbi	NG_049083.1	class C extended-spectrum beta-lactamase EC-18	CEPHALOSPORIN
A237-6	c_000000000011	Klebsiella pneumoniae	Chromosome		40634	41500	-	blaSHV-187	1-867/867	===============	0/0	100.00	99.42	ncbi	NG_050053.1	class A beta-lactamase SHV-187	BETA-LACTAM
A237-6	c_000000000020	Klebsiella pneumoniae	Chromosome		39368	42520	-	oqxB25	1-3153/3153	===============	0/0	100.00	99.43	ncbi	NG_050444.1	multidrug efflux RND transporter permease subunit OqxB25	PHENICOL;QUINOLONE
A237-6	c_000000000020	Klebsiella pneumoniae	Chromosome		42544	43719	-	oqxA6	1-1176/1176	===============	0/0	100.00	99.83	ncbi	NG_050424.1	multidrug efflux RND transporter periplasmic adaptor subunit OqxA6	PHENICOL;QUINOLONE
A237-6	c_000000000039	Klebsiella pneumoniae	Chromosome		577	989	-	fosA_gen	1-413/420	===============	0/0	98.33	93.70	ncbi	NG_047881.1	FosA family fosfomycin resistance glutathione transferase	FOSFOMYCIN
A238-6	c_000000000001	Klebsiella pneumoniae	Chromosome		68181	69041	-	blaSHV-110	1-861/861	===============	0/0	100.00	99.77	ncbi	NG_050001.1	class A beta-lactamase SHV-110	BETA-LACTAM
A238-6	c_000000000003	Klebsiella pneumoniae	Chromosome		334643	335062	-	fosA6	1-420/420	===============	0/0	100.00	99.52	ncbi	NG_051497.1	fosfomycin resistance glutathione transferase FosA6	FOSFOMYCIN
A238-6	c_000000000005	Klebsiella pneumoniae	Chromosome		207202	210354	-	oqxB	1-3153/3153	===============	0/0	100.00	100.00	ncbi	NG_048025.1	multidrug efflux RND transporter permease subunit OqxB	PHENICOL;QUINOLONE
A238-6	c_000000000005	Klebsiella pneumoniae	Chromosome		210378	211553	-	oqxA	1-1176/1176	===============	0/0	100.00	99.92	ncbi	NG_048024.1	multidrug efflux RND transporter periplasmic adaptor subunit OqxA	PHENICOL;QUINOLONE
A238-6	c_000000000060	Klebsiella pneumoniae	Plasmid	pAB595	186	1001	+	sul2	1-816/816	===============	0/0	100.00	100.00	ncbi	NG_051852.1	sulfonamide-resistant dihydropteroate synthase Sul2	SULFONAMIDE
A238-6	c_000000000060	Klebsiella pneumoniae	Plasmid	pAB595	1766	2317	-	dfrA26	1-552/552	===============	0/0	100.00	100.00	ncbi	NG_047722.1	trimethoprim-resistant dihydrofolate reductase DfrA26	TRIMETHOPRIM
A238-6	c_000000000060	Klebsiella pneumoniae	Plasmid	pAB595	4246	5106	-	blaTEM-1	1-861/861	===============	0/0	100.00	100.00	ncbi	NG_050145.1	class A broad-spectrum beta-lactamase TEM-1	BETA-LACTAM
A229-5	c_000000000007	Escherichia coli	Chromosome		51648	52781	-	blaEC-15	1-1134/1134	===============	0/0	100	98.5	ncbi	NG_049081.1	class C extended-spectrum beta-lactamase EC-15	CEPHALOSPORIN
A230-5	c_000000000010	Escherichia coli	Chromosome		23139	23552	+	fosA_gen	1-414/420	===============	0/0	98.57	93.72	ncbi	NG_047881.1	FosA family fosfomycin resistance glutathione transferase	FOSFOMYCIN
A230-5	c_000000000001	Klebsiella quasipneumoniae	Chromosome		67030	68205	+	oqxA10	1-1176/1176	===============	0/0	100	94.05	ncbi	NG_050418.1	multidrug efflux RND transporter periplasmic adaptor subunit OqxA10	PHENICOL;QUINOLONE
A230-5	c_000000000001	Klebsiella quasipneumoniae	Chromosome		68229	71381	+	oqxB11	1-3153/3153	===============	0/0	100	96.23	ncbi	NG_050429.1	multidrug efflux RND transporter permease subunit OqxB11	PHENICOL;QUINOLONE
A230-5	c_000000000009	Klebsiella quasipneumoniae	Chromosome		17510	18370	+	blaOKP-B-45	1-861/861	===============	0/0	100	99.77	ncbi	NG_067154.1	class A broad-spectrum beta-lactamase OKP-B-45	BETA-LACTAM
A230-7	c_000000000002	Klebsiella pneumoniae	Chromosome		40616	41791	+	oqxA	1-1176/1176	===============	0/0	100	99.92	ncbi	NG_048024.1	multidrug efflux RND transporter periplasmic adaptor subunit OqxA	PHENICOL;QUINOLONE
A230-7	c_000000000002	Klebsiella pneumoniae	Chromosome		41815	44967	+	oqxB	1-3153/3153	===============	0/0	100	100	ncbi	NG_048025.1	multidrug efflux RND transporter permease subunit OqxB	PHENICOL;QUINOLONE
A230-7	c_0000000000038	Klebsiella pneumoniae	Plasmid	pAB595	1079	1939	+	blaTEM-1	1-861/861	===============	0/0	100	100	ncbi	NG_050145.1	class A broad-spectrum beta-lactamase TEM-1	BETA-LACTAM
A230-7	c_0000000000038	Klebsiella pneumoniae	Plasmid	pAB595	3868	4419	+	dfrA26	1-552/552	===============	0/0	100	100	ncbi	NG_047722.1	trimethoprim-resistant dihydrofolate reductase DfrA26	TRIMETHOPRIM
A230-7	c_0000000000038	Klebsiella pneumoniae	Plasmid	pAB595	5184	5999	-	sul2	1-816/816	===============	0/0	100	100	ncbi	NG_051852.1	sulfonamide-resistant dihydropteroate synthase Sul2	SULFONAMIDE
A230-7	c_000000000003	Klebsiella pneumoniae	Chromosome		115583	116443	+	blaSHV-110	1-861/861	===============	0/0	100	99.77	ncbi	NG_050001.1	class A beta-lactamase SHV-110	BETA-LACTAM
A230-7	c_000000000006	Klebsiella pneumoniae	Chromosome		14186	14605	+	fosA6	1-420/420	===============	0/0	100	99.52	ncbi	NG_051497.1	fosfomycin resistance glutathione transferase FosA6	FOSFOMYCIN

## Sheet: Supplementary Table 3
sample id	sequencing method	num contigs	size	gc	md5	rep type(s)	rep type accession(s)	relaxase type(s)	relaxase type accession(s)	mpf type	mpf type accession(s)	orit type(s)	orit accession(s)	predicted mobility	mash nearest neighbor	mash neighbor distance	mash neighbor identification	primary cluster id	secondary cluster id	predicted host range overall rank	predicted host range overall name	observed host range ncbi rank	observed host range ncbi name	reported host range lit rank	reported host range lit name	associated pmid(s)
A222-7	Illumina	5	90332	0.487490590267015	aa94f30a83a7c66fea3eda40ef92bf56	IncFIB,rep_cluster_2244	000095__NZ_CP014273_00094,CP033091_00053	MOBF	NC_017627_00068	MPF_F	NC_009837_00049,08-5333_00200,NC_018966_00040,NC_017639_00100,NC_007675_00027,NC_017639_00094,NC_019094_00090,NC_010409_00124,NC_022651_00077,NC_013437_00116	MOBF	CP015086	conjugative	CP010345	0.00881017	Escherichia coli ECC-1470	AA304	AI158	order	Enterobacterales	order	Enterobacterales	order	Enterobacterales	11254626; 30761100; 19482926; 15781495; 20851899; 16257053
A224-7	Illumina	14	117592	0.5280206136471869	741055500c3204572dda6c18e34b55ad	-	-	-	-	-	-	-	-	non-mobilizable	CP034138	0.0252411	Klebsiella quasipneumoniae subsp. similipneumoniae	AA814	-	genus	Klebsiella	genus	Klebsiella	-	-	-
A224-7	Illumina	2	32674	0.508202240313399	7b5d6d8d187b68d76731e3f16a95b523	IncFIB	000107__CP014778_00094	-	-	-	-	-	-	non-mobilizable	CP028930	0.0628995	Klebsiella pneumoniae	novel_7b5d6d8d187b68d76731e3f16a95b523	-	order	Enterobacterales	order	Enterobacterales	order	Enterobacterales	11254626; 19482926; 15781495; 20851899; 16257053
A224-7	Illumina	1	4055	0.461652281134402	056410a0fe4c64f08011ff802297a774	ColRNAI_rep_cluster_1987	CP041116_00002	-	-	-	-	-	-	non-mobilizable	CP018739	0.0586096	Klebsiella pneumoniae	novel_056410a0fe4c64f08011ff802297a774	-	multi-phylla	Actinomycetota,Pseudomonadota	multi-phylla	Actinomycetota,Pseudomonadota	-	-	-
A224-8	Illumina	2	44407	0.43148602697772875	1d19bbec4ae2f5b70bcdd1524c9fdc91	IncX1	000216__CP009767_00121	MOBP	NC_019096_00001	MPF_T	NC_023277_00163,NC_013503_00034,NC_019067_00043,NC_010860_00022,NC_017624_00009	MOBP	CP007677	conjugative	CP031234	0.00136596	Escherichia coli	AB229	AJ907	order	Enterobacterales	order	Enterobacterales	family	Enterobacteriaceae	21625636; 22470007
A224-8	Illumina	3	30243	0.4735971960453659	e52777d905b7c5a941db4d37bdea6e33	-	-	-	-	-	-	MOBF	NZ_CP016035	mobilizable	CU928144	0.0414262	Escherichia fergusonii ATCC 35469	AB190	-	genus	Escherichia	genus	Escherichia	-	-	-
A224-8	Illumina	1	13386	0.5141192290452712	325287d6fc8f03e338ccf1174c9f7c01	IncR	000204__CP008701_00115	-	-	-	-	-	-	non-mobilizable	CP039972	0.0188675	Klebsiella pneumoniae	AB189	AJ838	order	Enterobacterales	order	Enterobacterales	genus	Klebsiella	23711894
A224-8	Illumina	11	44145	0.5425076452599389	5485b0471010156fe7609c51dace49fd	IncQ1	000195__NC_013728_00014	-	-	-	-	-	-	non-mobilizable	NC_019091	0.051337	Escherichia coli	AC082	-	phylum	Pseudomonadota	phylum	Pseudomonadota	phylum	Pseudomonadota	2653965; 25389419; 20851899
A224-8	Illumina	1	2520	0.45	d07016a4dae226d55ce86077b1d4eafa	ColRNAI_rep_cluster_1987	CP041116_00002	-	-	-	-	MOB_unknown	CP016722	mobilizable	CP042614	0.00378594	Escherichia coli	AD169	AM626	multi-phylla	Actinomycetota,Pseudomonadota	multi-phylla	Actinomycetota,Pseudomonadota	-	-	-
A224-8	Illumina	1	2515	0.48986083499005967	2359b73efdbb015c06f49fc50a6f9969	-	-	MOBV	CP042516_00001	-	-	-	-	mobilizable	CP041108	0.00337267	Klebsiella pneumoniae subsp. pneumoniae	AD466	AN033	order	Enterobacterales	order	Enterobacterales	-	-	-
A224-8	Illumina	2	2684	0.46013412816691507	c7ab916e7a06097c16ff84b0b6d91dbd	-	-	-	-	-	-	-	-	non-mobilizable	KT207463	0.0468354	Escherichia coli	AD093	-	genus	Escherichia	genus	Escherichia	-	-	-
A229-12	Illumina	3	44951	0.5247046784276211	cd0a890ab545aada8256219871733c33	IncFIA (IncH1)	CP022610_00144	MOBF	NC_017627_00068	MPF_F	NC_022651_00077,NC_010409_00124,NC_019094_00090,NC_017639_00094,NC_007675_00027,NC_017639_00100,NC_018966_00040,NC_010488_00021,NC_009837_00049,NC_013437_00116,08-5333_00200	MOBF	KT325596	conjugative	CP012928	0.0333664	Salmonella enterica subsp. enterica serovar Heidelberg	AA314	-	order	Enterobacterales	order	Enterobacterales	order	Enterobacterales	10773089; 25389419; 19897651; 24247128; 20851899; 22511964
A229-12	Illumina	2	29682	0.4934640522875817	efaac7ef876875ffa4af51818551ef42	IncFIB,IncFII	000095__NZ_CP014273_00094,KF954760	-	-	-	-	-	-	non-mobilizable	CP041531	0.0422904	Escherichia coli	AA172	-	family	Enterobacteriaceae	family	Enterobacteriaceae	-	-	-
A229-12	Illumina	1	6585	0.4955201214882308	5eef009f9584322121c51048cb985da7	-	-	-	-	-	-	-	-	non-mobilizable	CP034740	0.0470041	Escherichia coli	AF232	-	genus	Escherichia	genus	Escherichia	-	-	-
A229-12	Illumina	1	4855	0.4185375901132853	0c713bf9be58a1b2e014d5c9a1322709	ColRNAI_rep_cluster_1987,rep_cluster_2358	CP024554_00008,CP000974_00005	-	-	-	-	-	-	non-mobilizable	CP010161	0.0492808	Escherichia coli	novel_0c713bf9be58a1b2e014d5c9a1322709	-	-	-	-	-	-	-	-
A229-5	Illumina	6	85421	0.48065463995972885	e2f89a93605de455508b29cfa97eccbd	IncFIA (IncH1), IncFIB	CP022610_00144,000096__NC_019117_00097	MOBF	NC_017627_00068	MPF_F	NC_022651_00077,NC_010409_00124,NC_019094_00090,NC_017639_00094,NC_007675_00027,NC_017639_00100,NC_018966_00040,NC_010488_00021,NC_009837_00049,NC_013437_00116,08-5333_00200	MOBF	CP015086	conjugative	CP009167	0.0185579	Escherichia coli 1303	AA304	AI158	order	Enterobacterales	order	Enterobacterales	order	Enterobacterales	10773089; 11254626; 25389419; 19482926; 19897651; 15781495; 24247128; 20851899; 22511964; 16257053
A229-5	Illumina	1	5651	0.497788002123518	7c34a64bd669fe3ec4f19a3877b42a3f	rep_cluster_2392	CP045830_00002	MOBP	NC_016903_00002	-	-	MOBP	KR905387	mobilizable	CP016039	0.0258115	Escherichia coli	AA143	-	multi-phylla	Actinomycetota,Pseudomonadota	multi-phylla	Actinomycetota,Pseudomonadota	-	-	-
A230-5	Illumina	11	173636	0.5213722960676358	cb823d6dede5479c381cb29c7307708a	IncFIB	000107__CP014778_00094	MOBF,MOBF	NC_021231_00058,CP035180_00077	MPF_T	NC_021502_00150,NC_014312_00116	-	-	conjugative	CP036443	0.027077	Klebsiella pneumoniae	AA275	-	order	Enterobacterales	order	Enterobacterales	order	Enterobacterales	11254626; 19482926; 15781495; 20851899; 16257053
A230-7	Illumina	2	57927	0.5179104735270254	799df8bbb9624490eacd3e2589576753	IncR	000204__CP008701_00115	-	-	-	-	-	-	non-mobilizable	CP017935	0.0351567	Klebsiella pneumoniae	AA029	-	order	Enterobacterales	order	Enterobacterales	genus	Klebsiella	23711894
A230-7	Illumina	14	148238	0.5144834657780056	913b860dca7de90d29c8fe678e491b78	IncFIB	000107__CP014778_00094	-	-	-	-	-	-	non-mobilizable	CP032173	0.00229842	Klebsiella pneumoniae	AD443	AN001	order	Enterobacterales	order	Enterobacterales	order	Enterobacterales	11254626; 19482926; 15781495; 20851899; 16257053
A230-7	Illumina	2	13145	0.4924305819703309	9b409cc53649abb2f9ed7385d17dbea2	-	-	-	-	-	-	-	-	non-mobilizable	LS992178	0.0590885	Citrobacter freundii	AC082	-	class	Gammaproteobacteria	class	Gammaproteobacteria	-	-	-
A230-7	Illumina	2	7651	0.5336557312769573	1c91c6b62541697bd2c7323c08df8cd4	-	-	-	-	-	-	-	-	non-mobilizable	LT985307	0.0379382	Escherichia coli	AB595	-	family	Enterobacteriaceae	family	Enterobacteriaceae	-	-	-
A230-7	Illumina	1	5756	0.47324530924252955	fb0f73e3143fe133fa095472545a2ea5	-	-	-	-	-	-	-	-	non-mobilizable	KX783440	0.0315792	Klebsiella pneumoniae	AA356	-	class	Gammaproteobacteria	class	Gammaproteobacteria	-	-	-
A230-7	Illumina	1	4810	0.43201663201663204	b3d4c99a35f463e9ed6d2a58e39dea41	ColRNAI_rep_cluster_1987	CP024554_00008	-	-	-	-	-	-	non-mobilizable	CP024580	0.00964976	Klebsiella pneumoniae	AA129	AH759	multi-phylla	Actinomycetota,Pseudomonadota	multi-phylla	Actinomycetota,Pseudomonadota	-	-	-
A230-8	Illumina	2	52905	0.48486910499952746	b2b5cd9dc11485ddd5c918a0a3cc3899	IncK2/Z	KC340959	MOBP	NC_013728_00087	-	-	MOBP	CP018984	mobilizable	CP027324	0.0671564	Escherichia coli	novel_b2b5cd9dc11485ddd5c918a0a3cc3899	-	family	Enterobacteriaceae	family	Enterobacteriaceae	genus	Escherichia	30761100
A230-8	Illumina	1	6207	0.4675366521669083	65f10338ce3cfcb47dacfefd52c8b777	-	-	MOBP	NC_023328_00003	-	-	-	-	mobilizable	CP011137	0.00442466	Escherichia coli VR50	AA161	AH807	family	Enterobacteriaceae	family	Enterobacteriaceae	-	-	-
A230-8	Illumina	1	5948	0.42905178211163414	29ee9d08e7e14234e114f1fa8749116a	Col156	CP001126_00001	MOBQ	NC_019062_00002	-	-	-	-	mobilizable	CP043022	0.0595738	Escherichia coli	AA971	-	family	Enterobacteriaceae	family	Enterobacteriaceae	genus	Escherichia	25389419
A230-8	Illumina	1	5684	0.4734342012667136	210df41e8d0a1c4197e3adb5ed482d71	rep_cluster_2401	CP039864_00003	MOBP	NC_022662_00003	-	-	MOBP	NC_019078	mobilizable	NC_022662	4.76906e-05	Escherichia coli JJ1886	AA147	AH786	family	Enterobacteriaceae	family	Enterobacteriaceae	-	-	-
A230-8	Illumina	1	3195	0.5164319248826291	98b58c9406868b58cebbeb731cf2913a	ColRNAI_rep_cluster_1987	CP041116_00002	-	-	-	-	-	-	non-mobilizable	EF488047	0.000956583	Corynebacterium renale	AB074	AJ636	multi-phylla	Actinomycetota,Pseudomonadota	multi-phylla	Actinomycetota,Pseudomonadota	-	-	-
A231-12	Illumina	1	85088	0.4968385671305002	f6572fea79c7f37e6d875ec429d0e45c	IncI-gamma/K1	CP010831	MOBP	NC_019097	MPF_I	NC_019097_00085,NZ_CM001473_00069,NC_022267_00069,NC_019097_00075,NC_015965_00072,NC_023290_00086,NC_019111_00038,NC_022267_00057,NC_019097_00056	MOBP	HM021326	conjugative	CP019205	0.0118471	Salmonella enterica subsp. enterica serovar Saintpaul	AA474	AI614	order	Enterobacterales	family	Enterobacteriaceae	order	Enterobacterales	23333216; 30761100; 25987637; 21470454; 29899511; 20851899
A231-12	Illumina	13	223804	0.47631856445818666	b9b41c4f7a120503e27d1fd9c2041b73	IncFIA (IncH1),IncQ1	AF250878,000195__NC_013728_00014	MOBH	NC_013365_00169	MPF_F	NC_002305_00127,NC_002305_00120,NC_019360_00256,NC_019360_00255,NC_009981_00239,NC_005211_00030,NC_019360_00278	-	-	conjugative	KP899804	0.00263042	Salmonella enterica	AA998	AJ516	phylum	Pseudomonadota	phylum	Pseudomonadota	phylum	Pseudomonadota	10773089; 25389419; 2653965; 19897651; 24247128; 20851899; 22511964
A231-12	Illumina	1	3242	0.47254780999383095	f2579ed4c744d5916769c5a907882ae5	rep_cluster_2350	CP035723_00002	-	-	-	-	MOBF,MOBP,MOB_unknown	CP000430,NZ_CP012683,NC_019986	mobilizable	CP016042	0.0110882	Escherichia coli	AD486	AN058	multi-phylla	Actinomycetota,Bacillota,Bacteroidota,Pseudomonadota	multi-phylla	Actinomycetota,Bacillota,Bacteroidota,Pseudomonadota	genus	Escherichia	6263753; 17122402; 26802429
A231-12	Illumina	1	1451	0.4472777394900069	2cd0cfc951182e64a465e74cf807728e	-	-	-	-	-	-	-	-	non-mobilizable	CP034740	0.0552118	Escherichia coli	AF232	-	genus	Escherichia	genus	Escherichia	-	-	-
A231-5	Illumina	9	137084	0.5182005193895713	05dc4fa4df1dc358bdaa64fe785fb85c	IncFIB	000107__CP014778_00094	-	-	-	-	-	-	non-mobilizable	CP025683	0.00279888	Klebsiella pneumoniae	AD443	AN002	order	Enterobacterales	order	Enterobacterales	order	Enterobacterales	11254626; 19482926; 15781495; 20851899; 16257053
A231-5	Illumina	1	5366	0.5203130823704808	cf1a60078e25dcef5f64a5d6357d94f6	ColRNAI_rep_cluster_1987	CP041116_00002	MOBP	NC_016979_00005	-	-	MOBP	NZ_CP008718	mobilizable	CP044052	0.0494626	Klebsiella variicola	AB076	-	multi-phylla	Actinomycetota,Pseudomonadota	multi-phylla	Actinomycetota,Pseudomonadota	-	-	-
A236-12	Illumina	8	79216	0.4971722884265805	95ce84bbbfcbe5bf5350d1aed42fea02	IncFIB	000107__CP014778_00094	MOBC	NC_014725_00039	-	-	-	-	mobilizable	LT985234	0.0491	Escherichia coli	AA887	-	order	Enterobacterales	order	Enterobacterales	order	Enterobacterales	11254626; 19482926; 15781495; 20851899; 16257053
A236-12	Illumina	7	61393	0.45954750541592687	bc1f6881d9ccf484c91fa09c98533bd4	IncY	000230__CP009168_00001	-	-	-	-	-	-	non-mobilizable	CP032890	0.0383209	Escherichia coli	AA376	-	family	Enterobacteriaceae	family	Enterobacteriaceae	genus	Escherichia	28031198
A236-7	Illumina	5	101887	0.48235790630796865	c15f1dc1164d67fd1917f2f1cd21e41d	IncFIB,rep_cluster_2244	000095__NZ_CP014273_00094,CP033091_00053	MOBF	NC_017627_00068	MPF_F	NC_022651_00077,NC_010409_00124,NC_019094_00090,NC_017639_00094,NC_007675_00027,NC_017639_00100,NC_018966_00040,NC_010488_00021,NC_009837_00049,NC_013437_00116,08-5333_00200	MOBF	CP015086	conjugative	CP027256	0.00808024	Escherichia coli	AA304	AI158	order	Enterobacterales	order	Enterobacterales	order	Enterobacterales	11254626; 30761100; 19482926; 15781495; 20851899; 16257053
A237-6	Illumina	14	144401	0.5098302643333494	6f5ac47d0fa39ca7e133b91eb9736fa7	IncFIB,IncFII	000107__CP014778_00094,000126__FO834904	-	-	-	-	-	-	non-mobilizable	CP030066	0.00390583	Klebsiella pneumoniae	AD443	AN001	order	Enterobacterales	order	Enterobacterales	order	Enterobacterales	11254626; 19482926; 15781495; 20851899; 16257053
A237-6	Illumina	4	29918	0.5412460725984357	1a4a812c5bc6381149b08c451db50141	IncFIA (IncH1)	AF250878	-	-	-	-	MOBF	NZ_CP013834	mobilizable	CP045065	0.0250005	Enterobacter roggenkampii	AA050	-	order	Enterobacterales	order	Enterobacterales	order	Enterobacterales	10773089; 25389419; 19897651; 24247128; 20851899; 22511964
A238-6	Illumina	14	145443	0.516800396031435	9f867c8aa7c6ebf47590c0f1c57dbf21	IncFIB	000107__CP014778_00094	-	-	-	-	-	-	non-mobilizable	CP032173	0.000361208	Klebsiella pneumoniae	AD443	AN001	order	Enterobacterales	order	Enterobacterales	order	Enterobacterales	11254626; 19482926; 15781495; 20851899; 16257053
A238-6	Illumina	2	22301	0.5331151069458768	e84edb132b31ccd2d45f3304d44abc1d	-	-	-	-	-	-	-	-	non-mobilizable	CP030134	0.0509537	Klebsiella pneumoniae	AA031	-	genus	Klebsiella	genus	Klebsiella	-	-	-
A238-6	Illumina	1	19410	0.515816589386914	2db54fd07267d3579698ba6a6fd4c24f	-	-	-	-	-	-	-	-	non-mobilizable	CP017935	0.0588483	Klebsiella pneumoniae	AA029	-	genus	Klebsiella	genus	Klebsiella	-	-	-
A238-6	Illumina	1	5703	0.4723829563387691	a0b580be9c5c01c068f40e2a0ae05b3d	-	-	-	-	-	-	-	-	non-mobilizable	KX783440	0.0315792	Klebsiella pneumoniae	AA356	-	class	Gammaproteobacteria	class	Gammaproteobacteria	-	-	-
A238-6	Illumina	2	6856	0.5417152858809802	5ed0d47c053c448e8ffe43dcb0baa206	-	-	-	-	-	-	-	-	non-mobilizable	LT985307	0.0357395	Escherichia coli	AB595	-	family	Enterobacteriaceae	family	Enterobacteriaceae	-	-	-
A238-6	Illumina	1	4767	0.434654919236417	a9833f18ff48dd7740f44ec80a7a2079	ColRNAI_rep_cluster_1987	CP024554_00008	-	-	-	-	-	-	non-mobilizable	CP024580	0.00964976	Klebsiella pneumoniae	AA129	AH759	multi-phylla	Actinomycetota,Pseudomonadota	multi-phylla	Actinomycetota,Pseudomonadota	-	-	-
A238-6	Illumina	2	3314	0.4677127338563669	429e1e18cc1839db0151926faa417f50	-	-	-	-	-	-	-	-	non-mobilizable	CP012904	0.0586096	Providencia rettgeri	AE973	-	genus	Providencia	genus	Providencia	-	-	-
A223-7	Illumina	1	43222	0.43061403914673085	4935c14de849b871dae27cf716d07583	IncX2	000219__NC_005923_00001	MOBP	NC_019047_00022	MPF_T	NC_023277_00163,NC_019047_00030,NC_019047_00031,NC_019047_00032,NC_019047_00035	MOBP	CP022251	conjugative	LT827129	0.0151342	Escherichia coli	AC305	AL437	order	Enterobacterales	order	Enterobacterales	genus	Escherichia	9218765; 22470007
A223-7	Illumina	7	22703	0.46844029423424216	fa78dfcb102f9126e9e920e79f143513	rep_cluster_1304	000621__CP009126_00005	-	-	-	-	-	-	non-mobilizable	KM107842	0.0782587	Escherichia coli	novel_fa78dfcb102f9126e9e920e79f143513	-	order	Enterobacterales	order	Enterobacterales	-	-	-
A236-7	Illumina	2	9893	0.5261295865763671	b0eb3c9f3a3243aebb72f0fa4a5d9f6c	-	-	-	-	-	-	-	-	non-mobilizable	CP034740	0.0330427	Escherichia coli	AF232	-	genus	Escherichia	genus	Escherichia	-	-	-
A224-8	Illumina and PacBio	1	77277	0.5005240886680383	9013fd4d24af356d3ba35afed647119b	IncR	000204__CP008701_00115	-	-	-	-	MOBF	NZ_CP016035	mobilizable	CU928144	0.0166117	Escherichia fergusonii ATCC 35469	AB190	AJ841	order	Enterobacterales	order	Enterobacterales	genus	Klebsiella	23711894
A224-8	Illumina and PacBio	1	45135	0.43354381300542816	5186b7ad6e42937758c7f8387e517cac	IncX1	000216__CP009767_00121	MOBP	NC_019096_00001	MPF_T	NC_023277_00163,NC_013503_00034,NC_019067_00043,NC_010860_00022,NC_017624_00009	MOBP	CP007677	conjugative	CP031234	0.000931334	Escherichia coli	AB229	AJ907	order	Enterobacterales	order	Enterobacterales	family	Enterobacteriaceae	21625636; 22470007
A224-8	Illumina and PacBio	1	2564	0.4516380655226209	6f3a6bf705dcf790d0bb68827057715e	ColRNAI_rep_cluster_1987	CP041116_00002	-	-	-	-	MOB_unknown	CP016722	mobilizable	CP042614	0.00378594	Escherichia coli	AD169	AM626	multi-phylla	Actinomycetota,Pseudomonadota	multi-phylla	Actinomycetota,Pseudomonadota	-	-	-
A224-8	Illumina and PacBio	1	2559	0.492379835873388	9f071bc1b70811de9c668d1fb387200c	-	-	MOBV	CP042516_00001	-	-	-	-	mobilizable	CP041108	0.00337267	Klebsiella pneumoniae subsp. pneumoniae	AD466	AN033	order	Enterobacterales	order	Enterobacterales	-	-	-
A231-12	Illumina and PacBio	1	234795	0.4779019996166869	baaea62a64d9c2db3ef951bf8f587549	IncFIA (IncH1),IncQ1	AF250878,000195__NC_013728_00014	MOBH	NC_013365_00169	MPF_F	NC_019360_00256,NC_019360_00255,NC_002305_00120,NC_002305_00127,NC_005211_00030,NC_019360_00278,NC_009981_00239	-	-	conjugative	KP899804	0.00299754	Salmonella enterica	AA998	AJ516	family	Enterobacteriaceae	family	Enterobacteriaceae	-	-	-
A231-12	Illumina and PacBio	1	85132	0.49691067988535453	2079e7b92ff507db771fd36c331995f2	IncI-gamma/K1	CP010831	MOBP	NC_019097	MPF_I	NC_019097_00085,NZ_CM001473_00069,NC_022267_00069,NC_019097_00075,NC_015965_00072,NC_023290_00086,NC_019111_00038,NC_022267_00057,NC_019097_00056	MOBP	HM021326	conjugative	CP019205	0.0118471	Salmonella enterica subsp. enterica serovar Saintpaul	AA474	AI614	order	Enterobacterales	family	Enterobacteriaceae	order	Enterobacterales	23333216; 30761100; 25987637; 21470454; 29899511; 20851899
A231-12	Illumina and PacBio	1	3286	0.4695678636640292	f3d511c389180cce05cbf65555249782	rep_cluster_2350	CP035723_00002	-	-	-	-	MOBF,MOBP,MOB_unknown	CP000430,NZ_CP012632,NC_019986	mobilizable	CP016042	0.0110882	Escherichia coli	AD486	AN058	multi-phylla	Actinomycetota,Bacillota,Bacteroidota,Pseudomonadota	multi-phylla	Actinomycetota,Bacillota,Bacteroidota,Pseudomonadota	genus	Escherichia	6263753; 17122402; 26802429

## Sheet: Supplementary Table 4
Isolate	ID_integron	ID_replicon	element	pos_beg	pos_end	strand	evalue	type_elt	annotation	model	type	default	distance_2attC	considered_topology
A224-8	integron_01	c_000000000001	c_000000000001_757	774098	774445	-1	1.9e-62	protein	SMR_qac_E-NCBIFAM	NF000276.2	CALIN	No	NA	lin
A224-8	integron_01	c_000000000001	attc_001	774548	774604	-1	0.07	attC	attC	attc_4	CALIN	No	NA	lin
A224-8	integron_01	c_000000000001	c_000000000001_758	774651	775439	-1	7.599999999999997e-136	protein	ANT_3pp_I-NCBIFAM	NF012157.0	CALIN	No	NA	lin
A224-8	integron_01	c_000000000001	attc_002	775443	775575	-1	5.400000000000001e-05	attC	attC	attc_4	CALIN	No	839.0	lin
A224-8	integron_01	c_000000000001	c_000000000001_759	775570	775893	-1	NA	protein	protein	NA	CALIN	No	NA	lin
A231-12	integron_01	c_000000000002	c_000000000002_145	131646	131993	-1	1.0999999999999998e-63	protein	SMR_qac_E-NCBIFAM	NF000276.2	complete	No	NA	lin
A231-13	integron_01	c_000000000002	attc_001	132096	132155	-1	7.5e-09	attC	attC	attc_4	complete	No	NA	lin
A231-14	integron_01	c_000000000002	c_000000000002_146	132157	132936	-1	6.199999999999998e-153	protein	ANT_3pp_I-NCBIFAM	NF012157.0	complete	No	NA	lin
A231-15	integron_01	c_000000000002	attc_002	132952	133011	-1	5.2e-06	attC	attC	attc_4	complete	No	797.0	lin
A231-16	integron_01	c_000000000002	attc_003	133272	133361	-1	0.00014	attC	attC	attc_4	complete	No	261.0	lin
A231-17	integron_01	c_000000000002	c_000000000002_147	133356	133853	-1	4.0999999999999986e-118	protein	trim_DfrA12-NCBIFAM	NF000053.2	complete	No	NA	lin
A231-18	integron_01	c_000000000002	c_000000000002_148	133998	135011	1	2.4e-24	protein	intI	intersection_tyr_intI	complete	No	NA	lin

## Sheet: Supplementary Table 5
Parameters	Site 1	Site 2	Site 3
Location	Coronado	Tibás	Mora
Coordinates	X=-83,943056; Y=9,985869	X= -84,097587; Y=9,963274	X= -84,222936; Y=9,946220
Elevation (AMSL)	2020	1185	720
Fecal coliforms	74638	94473	61578
(MPN/100 ml)
E. coli (MPN/100 ml)	74638	71839	51189
E. faecalis (MPN/100 ml)	160803	17271	23796
O2 mg/L	7.18	7.28	4.52
O2 sat%	70	78	51
Turbidity (UNT)	31.8	72.23	84.43
Conductivity (µS/cm)	155	157	190
pH	7.98	8.06	7.73
Temperature (°C)	15.5	19.7	22.2
Color (UPt-Co)	93	45	198
Nitrates (mg/L)	1049	1169	758
Nitrites (µm/L)	1.5	2	23
Phosphates (mg/L)	287	374	1019
Silicates (µm/L)	113	115	103
Ammonium (µm/L)	52	15	78
Caffeine (μg/L)	not detected	0.95	1.8
Clarithromycin (ng/L)	not detected	1.28	9.23
Sulfamethoxazole (ng/L)	not detected	27.48	109
Trimethoprim (ng/L)	not detected	1.41	23.45
Levofloxacin (ng/L)	not detected	1.16	2.63
Land uses	Cattle raising and forest	Urban, industrial, and commercial, with few forest and agricultural zones	Brasilito Dam
			Urban and industrial activities
NSFWQI	34	31	23
Interpretation NSFWQI	Poor quality	Poor quality	Very poor quality
